# Supplementary material for: Functional characterization of UHRF1 variants in facilitating DNA methylation
Source: J Biol Chem. 2026 May 14;302(7):113149. doi: 10.1016/j.jbc.2026.113149 (PMC13264223; doi:10.1016/j.jbc.2026.113149)
Supplement: Table S3 [file mmc2.xlsx]

## Sheet: CpG Analysis Results
Assay	Sample ID	Pos.1 Meth. (%)	Pos.2 Meth. (%)	Pos.3 Meth. (%)	Pos.4 Meth. (%)	Pos.5 Meth. (%)	Pos.6 Meth. (%)	Pos.7 Meth. (%)	Pos.8 Meth. (%)	Pos.9 Meth. (%)	Pos.10 Meth. (%)	Pos.11 Meth. (%)	Well Average	Sample Average
CDX1_S1	HCT116_7	97.41	99.51	95.52	100	93.49	99.93	100	92.01				97.2338	96.4606
CDX1_S1	HCT116_7	95.95	100	91.91	93.28	93.18	100	100	91.18				95.6875
CDX1_S1	HCT116_15	96.38	96.58	95.35	100	93.25	99.36	100	92.57				96.6863	96.8594
CDX1_S1	HCT116_15	96.84	100	94.69	99.18	93.61	100	100	91.94				97.0325
CDX1_S1	HCT116_19	100	99.23	99.27	98.59	93.42	100	100	91.94				97.8063	97.5213
CDX1_S1	HCT116_19	96.95	97.62	100	96.41	93.69	100	100	93.22				97.2363
CDX1_S1	HCT116_22	96.39	97.41	100	97.56	92.67	99.35	100	93.58				97.12	97.0506
CDX1_S1	HCT116_22	96.33	100	99.6	95.27	93.06	100	100	91.59				96.9813
CDX1_S1	HCT116_24	100	100	92.72	100	93.19	100	100	93.25				97.395	97.3863
CDX1_S1	HCT116_24	97.27	98.96	95.7	100	94.12	100	100	92.97				97.3775
CDX1_S1	S/W	52.81	54.67	53.14	54.4	50.83	60.81	54.28	51.66				54.075	54.075
CDX1_S1	SssI	94.07	98.88	90.62	100	90.63	99.2	100	90.46				95.4825	95.4825
CDX1_S1	WGA	0	0	0	2.84	0	0	0	0				0.355	0.355
CDX1_S1	yDW	-	-	-	-	-	-	-	-				#DIV/0!
Assay	Sample ID	Pos.1 Meth. (%)	Pos.2 Meth. (%)	Pos.3 Meth. (%)	Pos.4 Meth. (%)	Pos.5 Meth. (%)	Pos.6 Meth. (%)	Pos.7 Meth. (%)	Pos.8 Meth. (%)	Pos.9 Meth. (%)	Pos.10 Meth. (%)	Pos.11 Meth. (%)	Well Average	Sample Average
FOXP3_S2	HCT116_7	99.88	96.06	97.04	97.45	93.26	100	99.83					97.6457	97.9207
FOXP3_S2	HCT116_7	100	97.37	95.86	99.02	95.12	100	100					98.1957
FOXP3_S2	HCT116_15	98.5	96.48	96.93	100	95.12	100	100					98.1471	97.6086
FOXP3_S2	HCT116_15	91.99	97.27	97.26	99.24	94.38	100	99.35					97.07
FOXP3_S2	HCT116_19	93.8	97.42	96.42	100	95.01	100	100					97.5214	97.2964
FOXP3_S2	HCT116_19	95.43	97.31	96.03	95.99	95.75	100	98.99					97.0714
FOXP3_S2	HCT116_22	92.64	96.31	96.54	98.97	94.73	100	100					97.0271	96.9557
FOXP3_S2	HCT116_22	91.71	97.16	96.85	99.07	94.38	100	99.02					96.8843
FOXP3_S2	HCT116_24	99.34	100	95.83	100	95.35	100	100					98.6457	98.1443
FOXP3_S2	HCT116_24	98.93	97.31	95.34	99.49	94.95	100	97.48					97.6429
FOXP3_S2	S/W	60.28	60.3	59.52	60.61	57.35	65.16	60.77					60.57	60.57
FOXP3_S2	SssI	94.9	97.19	96.48	100	94.49	99.34	100					97.4857	97.4857
FOXP3_S2	WGA	3.04	3.28	0	0	0	0	0					0.902857	0.902857
FOXP3_S2	yDW	-	-	-	-	-	-	-					#DIV/0!
Assay	Sample ID	Pos.1 Meth. (%)	Pos.2 Meth. (%)	Pos.3 Meth. (%)	Pos.4 Meth. (%)	Pos.5 Meth. (%)	Pos.6 Meth. (%)	Pos.7 Meth. (%)	Pos.8 Meth. (%)	Pos.9 Meth. (%)	Pos.10 Meth. (%)	Pos.11 Meth. (%)	Well Average	Sample Average
LINE1-S4	HCT116_7	72.68	85.66	77.53	89.44								81.3275	81.8025
LINE1-S4	HCT116_7	74.45	86.59	79.92	88.15								82.2775
LINE1-S4	HCT116_15	73.16	85.05	80.01	82.98								80.3	81.3212
LINE1-S4	HCT116_15	74.06	84.64	83.49	87.18								82.3425
LINE1-S4	HCT116_19	75.41	83.93	84.86	84.95								82.2875	82.125
LINE1-S4	HCT116_19	75.4	84.62	83.16	84.67								81.9625
LINE1-S4	HCT116_22	70.76	83.26	78.74	85.85								79.6525	80.4163
LINE1-S4	HCT116_22	73.16	84.11	84.36	83.09								81.18
LINE1-S4	HCT116_24	69.58	83.66	81.38	86.28								80.225	81.6925
LINE1-S4	HCT116_24	78.88	83.8	81.78	88.18								83.16
LINE1-S4	S/W	58.83	57.1	53.8	55.29								56.255	56.255
LINE1-S4	SssI	83.21	88	88.91	88								87.03	87.03
LINE1-S4	WGA	0	4.32	0	0								1.08	1.08
LINE1-S4	WGA	0	0	0	3.66								0.915
LINE1-S4	yDW	-	-	-	-								#DIV/0!
Assay	Sample ID	Pos.1 Meth. (%)	Pos.2 Meth. (%)	Pos.3 Meth. (%)	Pos.4 Meth. (%)	Pos.5 Meth. (%)	Pos.6 Meth. (%)	Pos.7 Meth. (%)	Pos.8 Meth. (%)	Pos.9 Meth. (%)	Pos.10 Meth. (%)	Pos.11 Meth. (%)	Well Average	Sample Average
NKX2-6_S1	HCT116_7	95.02	93.68	100	88.99	93.35	100	95.23	100	99.02	84.5	98.84	95.33	95.5359
NKX2-6_S1	HCT116_7	97.4	90.68	100	90.3	95.81	100	95.58	100	100	86.01	97.38	95.7418
NKX2-6_S1	HCT116_15	100	92.86	100	88.46	96.19	100	95.44	99.06	100	80.84	97.76	95.51	95.8718
NKX2-6_S1	HCT116_15	100	92.99	100	91.45	92.82	100	94.63	100	100	87.39	99.29	96.2336
NKX2-6_S1	HCT116_19	90.99	89.52	100	86.26	94.03	100	92.62	100	100	82.21	99.95	94.1436	95.1145
NKX2-6_S1	HCT116_19	97.71	100	99.52	89.14	94.57	100	93.31	100	100	84.73	97.96	96.0855
NKX2-6_S1	HCT116_22	95.56	95.36	100	90.07	94.75	100	95.46	100	100	85.08	98.28	95.8691	95.6091
NKX2-6_S1	HCT116_22	94.37	98.24	99.57	92.25	96.02	100	90.53	94.28	99.12	84.46	100	95.3491
NKX2-6_S1	HCT116_24	97.37	100	100	85.33	93.61	100	92.01	100	100	83.8	96.95	95.37	95.5191
NKX2-6_S1	HCT116_24	96.01	99.1	100	87.76	94.94	100	94.05	100	100	84.09	96.4	95.6682
NKX2-6_S1	S/W	59.71	62.39	66.17	60.97	64.17	66.55	63.22	63.95	64.53	54.59	64.85	62.8273	62.8273
NKX2-6_S1	SssI	94.23	92.59	100	89.95	93.24	100	93.86	100	97.16	84.42	98.71	94.9236	94.9236
NKX2-6_S1	WGA	2.9	3.62	0	0	0	0	0	6.06	0	0	0	1.14364	1.14364
NKX2-6_S1	yDW	-	-	-	-	-	-	-	-	-	-	-	#DIV/0!
Assay	Sample ID	Pos.1 Meth. (%)	Pos.2 Meth. (%)	Pos.3 Meth. (%)	Pos.4 Meth. (%)	Pos.5 Meth. (%)	Pos.6 Meth. (%)	Pos.7 Meth. (%)	Pos.8 Meth. (%)	Pos.9 Meth. (%)	Pos.10 Meth. (%)	Pos.11 Meth. (%)	Well Average	Sample Average
ERVK_S1 (human)	HCT116_7	1	65.75	83.08	70.76								73.1967	71.1989
ERVK_S1 (human)	HCT116_7	2	64.46	77.47	68.45								70.1267
ERVK_S1 (human)	HCT116_7	3	64.84	79.74	66.24								70.2733
ERVK_S1 (human)	HCT116_15	1	64.38	84.44	70.22								73.0133	72.3122
ERVK_S1 (human)	HCT116_15	2	68.24	77.67	69.81								71.9067
ERVK_S1 (human)	HCT116_15	3	60.3	83.86	71.89								72.0167
ERVK_S1 (human)	HCT116_19	1	64.8	83.11	71.1								73.0033	71.5067
ERVK_S1 (human)	HCT116_19	2	65.47	79.3	69.43								71.4
ERVK_S1 (human)	HCT116_19	3	61.11	77.85	71.39								70.1167
ERVK_S1 (human)	HCT116_22	1	62.79	84.26	71.06								72.7033	71.5889
ERVK_S1 (human)	HCT116_22	2	67.71	76.08	69.43								71.0733
ERVK_S1 (human)	HCT116_22	3	61.61	80.28	71.08								70.99
ERVK_S1 (human)	HCT116_24	1	63.53	78.03	74.56								72.04	72.4289
ERVK_S1 (human)	HCT116_24	2	67.27	79.68	71.98								72.9767
ERVK_S1 (human)	HCT116_24	3	65.38	79.29	72.14								72.27
ERVK_S1 (human)	S/W		37	51.25	39.75								42.6667	42.6667
ERVK_S1 (human)	SssI		69.36	86.46	72.58								76.1333	76.1333
ERVK_S1 (human)	WGA		2.1	5.22	3.62								3.64667	3.64667
ERVK_S1 (human)	yDW		-	-	-								#DIV/0!
Assay	Sample ID	Pos.1 Meth. (%)	Pos.2 Meth. (%)	Pos.3 Meth. (%)	Pos.4 Meth. (%)	Pos.5 Meth. (%)	Pos.6 Meth. (%)	Pos.7 Meth. (%)	Pos.8 Meth. (%)	Pos.9 Meth. (%)	Pos.10 Meth. (%)	Pos.11 Meth. (%)	Well Average	Sample Average
RASSF1A_S1	HCT116_7	2	0	4.78	3.51	2.9							2.7975	1.50167
RASSF1A_S1	HCT116_7	1	0	3.22	0	0							0.805
RASSF1A_S1	HCT116_7	3	0	3.61	0	0							0.9025
RASSF1A_S1	HCT116_15	2	0	6.2	0	0							1.55	0.8425
RASSF1A_S1	HCT116_15	1	0	3.91	0	0							0.9775
RASSF1A_S1	HCT116_15	3	0	0	0	0							0
RASSF1A_S1	HCT116_19	2	0	0	0	0							0	0.591667
RASSF1A_S1	HCT116_19	1	0	3.64	0	0							0.91
RASSF1A_S1	HCT116_19	3	0	0	0	3.46							0.865
RASSF1A_S1	HCT116_22	2	0	3.76	0	3.27							1.7575	1.46083
RASSF1A_S1	HCT116_22	1	0	4.34	0	3.09							1.8575
RASSF1A_S1	HCT116_22	3	0	3.07	0	0							0.7675
RASSF1A_S1	HCT116_24	2	0	4.58	0	3.06							1.91	0.961667
RASSF1A_S1	HCT116_24	1	0	3.9	0	0							0.975
RASSF1A_S1	HCT116_24	3	0	0	0	0							0
RASSF1A_S1	S/W	3	66.94	69.82	62.27	60.47							64.875	64.875
RASSF1A_S1	SssI		95.24	96.92	85.29	85.94							90.8475	90.8475
RASSF1A_S1	WGA	1	3.62	0	0	0							0.905	0.905
RASSF1A_S1	yDW		-	-	-	-							#DIV/0!

## Sheet: Summary
Sample ID	CDX1	FOXP3	LINE1	NKX2-6	ERVK	RASSF1A
HCT116_7	96.4606	97.9207	81.8025	95.5359	71.1989	1.50167
HCT116_15	96.8594	97.6086	81.3212	95.8718	72.3122	0.8425
HCT116_19	97.5213	97.2964	82.125	95.1145	71.5067	0.591667
HCT116_22	97.0506	96.9557	80.4163	95.6091	71.5889	1.46083
HCT116_24	97.3863	98.1443	81.6925	95.5191	72.4289	0.961667

## Sheet: Primers
Oligo Name	5' Mod	Oligo sequence	Product Size	Sequence to Analyze
ERVK/F1B		TTGTTTAGGAAAGTTAGGTATTGT	180bp	TYGTTTTTTA GTTYGATATT YGT
ERVK/Rbio1	[Btn]	ATACCTTCCTCTTATCTCAACTAC
ERVK/S1		GGAAGGGAAAGATTTGA
LINE1/F4		TTTTGAGTTAGGTGTGGGATATA	146bp	TTYGTGGTGYGTYGTTTTTTAAGTYGGTTTG
LINE1/Rbio4	[Btn]	AAAATCAAAAAATTCCCTTTC
LINE1/S4		GGTGTGGGATATAGT
RASSF1A/F1		GGGGGAGTTTGAGTTTATTGA	151bp	GYGGGAGTTG GTATTYGTTG GGYGYGTTGG GAAGGGT
RASSF1A/Rbio1	[Btn]	[Btn]ATAACCACCACCAAAAACCAACTAC
RASSF1A/S1		GAGTTTGAGTTTATTGAGTT
NKX2-6/F1		AGGAGGTTTAGAATTATTTAGTTTTTTGT	193bp	TTYGGGTTTT TTYGTATTYG YGGATGTGGY GAAGTYGYGG GGTAGTTTYG TTYGYGTTTT AGTYGTAGGA
NKX2-6/Rbio1	[Btn]	[Btn]CCCCTTCTCCATCAAAAACATCCT
NKX2-6/S1		TTTTAGGTATTGAAAGTTT
CDX1/F1		GAGTTATAAAAGGTTTGGGTGG	154bp	AGYGGTTGTT YGTYGTYGGG GYGGTYGGTA GYGGYGGTTT
CDX1/Rbio1	[Btn]	[Btn]CAACACATAACCCACATACATAAT
CDX1/S1		GGATAGTAGAGTTTAGGTG
FOXP3/F1		GGGGTTTGTATTTGGGTTTTGT	132bp	TTYGTTATTGAYGTTATGGYGGTYGGATGYGTYGGGTTTTATYGAT
FOXP3/Rbio1	[Btn]	AATAAAATATCTACCCTCTTCTCTTCC
FOXP3/S1		ATAGTTTTAGATTTGTTTAGATTTT
